# Supplementary material for: CXCR3 Expression Is Associated with Advanced Tumor Stage and Grade Influencing Survival after Surgery of Localised Renal Cell Carcinoma
Source: Cancers (Basel). 2023 Feb 4;15(4):1001. doi: 10.3390/cancers15041001 (PMC9954014; doi:10.3390/cancers15041001)
Supplement: Supplementary file 1 [file cancers-15-01001-s001.zip]

Archive with 1 entries (1 files):
- cancers-2161928-supplementary.tif
